# Supplementary material for: Cystatin SN Upregulation in Patients with Seasonal Allergic Rhinitis
Source: PLoS One. 2013 Aug 12;8(8):e67057. doi: 10.1371/journal.pone.0067057 (PMC3741298; doi:10.1371/journal.pone.0067057)
Supplement: Table S1 — Characteristics of subjects for immunohistochemical staining. (XLSX) [file pone.0067057.s002.xlsx]

## Sheet: Sheet1
Table S1 Characteristics of subjects for immunohistochemical staining
	age	sex	total IgE (IU/ml)	JCP-specific IgE (UA/ml)	D. farinae-specific IgE (UA/ml)
SAR, Rnihitis	26	M	190	1.29	39.1
SAR, Rnihitis	37	F	114	1.61	<0.34
SAR, Rnihitis	20	F	315.3	15.6	>100
SAR, Rnihitis	35	M	52.5	90.9	6.66
SAR, Rnihitis	19	F	669	1.76	>100
SAR, Rnihitis	24	M	48	20.96	<0.34
Control	45	M	50.1	<0.34	<0.34
Control	21	M	48.2	<0.34	<0.34
Control	59	M	22	<0.34	<0.34
Control	49	M	12.5	<0.34	<0.34
Control	40	F	9	<0.34	<0.34
