# Supplementary material for: Cystatin SN Upregulation in Patients with Seasonal Allergic Rhinitis
Source: PLoS One. 2013 Aug 12;8(8):e67057. doi: 10.1371/journal.pone.0067057 (PMC3741298; doi:10.1371/journal.pone.0067057)
Supplement: Table S2 — Manually curated gene sets used for GSEA. (XLSX) [file pone.0067057.s003.xlsx]

## Sheet: Table
Table S2 Manually curated gene sets used for GSEA
MITE_ALLERGY	IL-4_AND_IL_13	IFN	IFNb	IFNg
CST1	POSTN	CXCL10	CXCL10	CXCL10
POSTN	CST1	IFIT1	IFIT1	IFIT1
CPA3	CCL26	RSAD2	RSAD2	RSAD2
ITLN1	SLC26A4	MX2	MX2	MX2
CST2	CDH26	IFI44L	IFI44L	IFI44L
FETUB	FETUB	IFIT2	IFIT2	IFIT2
SERPINB2	NOS2A	HERC5	HERC5	HERC5
DPP4	SERPINB10	OASL	OASL	OASL
SH2D1B	DPP4	CXCL11	IFIT3	CXCL11
CLC	CD274	IFIT3	IFI44	IFIT3
GCNT3	HAS2	IFI44	EPSTI1	IFI44
CDH26	TMEM16A	EPSTI1	DDX58	EPSTI1
CD200R1	SH2D1B	DDX58	GBP4	DDX58
GCNT4	SLCO1B3	GBP4	MX1	GBP4
TFF3	C1orf178	MX1	SAMD9L	MX1
TMEM16A	SERPINB2	SAMD9L	FLJ31033	SAMD9L
CD274	LOXL4	FLJ31033	FLJ20035	FLJ31033
NTS	TLR4	FLJ20035	OAS2	FLJ20035
SERPINB4	TMEM71	OAS2	IFI6	OAS2
CA2	SLC6A14	INDO	LOC129607	INDO
NTRK2	KCNS3	IFI6	ISG15	IFI6
NHEDC2	CH25H	LOC129607	USP18	LOC129607
HGD	GCNT4	ISG15	XAF1	ISG15
	ATP13A5	USP18	SP110	XAF1
	SELP	XAF1	IFIH1	SP110
	CD44	SP110	OAS3	IFIH1
	SPINK5	IFIH1	OAS1	OAS3
	SHC4	OAS3	GMPR	OAS1
	GALNT4	OAS1	HERC6	HERC6
	SERPINB4	GMPR	IFI35	AIM2
	OBFC2A	HERC6	LBA1	IFI35
	FBP1	AIM2	DUOX2	LBA1
	TRPM6	IFI35	DUOXA2	DUOX2
	USP54	LBA1	PARP14	DUOXA2
	CD36	DUOX2	SAMHD1	PARP14
	PCSK6	DUOXA2	SAMD9	SAMHD1
	CISH	PARP14	RTP4	RASGRP3
	DUOX2	SAMHD1	STAT1	GBP1
	BBOX1	RASGRP3	RNF213	APOBEC3G
		GBP1	PARP9	RTP4
		APOBEC3G	TMEM140	STAT1
		SAMD9	PNPT1	CCRL1
		RTP4	DHX58	RNF213
		STAT1	PPM1K	PARP9
		HRASLS2	STAT2	TMEM140
		CCRL1	TDRD7	SLC15A3
		RNF213	EIF2AK2	DHX58
		PARP9	TRIM5	NMI
		TMEM140	PRIC285	STAT2
		SLC15A3	PARP12	PRIC285
		PNPT1	TRIM21	PARP12
		DHX58	IFITM1	TRIM21
		PPM1K	TRIM22	STARD5
		C1ORF38	TRIM25	TNFSF10
		NMI	IFI27	PSMB9
		STAT2	ZNFX1	ETV7
		TDRD7	DTX3L	CD274
		LAMP3	PLSCR1	IFITM1
		EIF2AK2	ISGF3G	TRIM22
		TRIM5	ZC3HAV1	MLKL
		PRIC285		FRMD3
		PARP12		PML
		TRIM21		NLRC5
		TNFSF13B		TRIM25
		STARD5		TAP1
		TNFSF10		BATF2
		PSMB9		ZNFX1
		ETV7		DTX3L
		CCNA1		SECTM1
		CD274		SP100
		IFITM1		PLSCR1
		TLR3		CASP1
		TRIM22		NUB1
		MLKL		LAP3
		FRMD3		ISGF3G
		RBM11		APOL4
		PML		UBE2L6
		NLRC5		INCA
		CNP		APOL3
		TRIM25		PDCD1LG2
		TAP1		APOL6
		IFI27		MUC13
		BATF2		XRN1
		ZNFX1		BCL2L14
		DTX3L		JAK2
		SECTM1		CCDC109B
		SP100		APOL1
		PLSCR1		LRAP
		CASP1		APOL2
		SIDT1		IFIT5
		TOR1B		ST8SIA4
		NUB1		IRF1
		LAP3		BTN3A1
		ISGF3G		SERPING1
		APOL4		TAP2
		UBE2L6		BTN3A3
		APOBEC3F		RNF19B
		INCA		GIMAP2
		APOL3		ZC3HAV1
		KIAA0082		GBP3
		GCA		ATP10A
		PDCD1LG2		KCTD14
		IRF7		PLSCR4
		APOL6		SOCS1
		MUC13		WARS
		NT5C3		SLC2A12
		LOC284194		PSMB8
		PHF11		FBXO6
		LGALS9		TGM2
		ABCD1		TRAFD1
		XRN1		CASP7
		BCL2L14		CASP10
		SLC25A28		RHBDF2
		TRIM14		GCH1
		JAK2		GBP6
		MYD88		BTN3A2
		ZBP1		PSMB10
		CCDC109B		C4B
		ZNF618		C4A
		GNB4		KLHDC7B
		APOL1		IL7
		MUC15		GBP7
		MASTL		IL15RA
		RBM43		VSNL1
		LRAP		ZNF114
		APOL2		NOS2A
		PRKD2		RFX5
		IFIT5		SLFN11
		ISG20		GPR109B
		EHD4		CASP8
		CD68		PLCH1
		ST8SIA4		CSF1
		ACE2		ASPHD2
		IRF1		TRIB2
		CLEC7A		LYPD5
		TRIM38		IFI30
		BTN3A1		PMAIP1
		KRT24		PRDM1
		SERPING1		HAPLN3
		GSDML		IRF8
		TAP2		C1R
		ADAR		CXCL9
		BTN3A3		IL31RA
		ECGF1		RIPK2
		RNF19B		CCL2
		GIMAP2		CIITA
		PARP10		SPTLC3
		ZC3HAV1		SFMBT2
		PLEKHA4		MRAS
		BST2		SEPX1
		GBP3		SULF1
		RABGAP1L		SOCS3
		PLAC8		TMPRSS3
		PLEKHH1		CALCRL
		ATP10A		KDR
		KIAA0226		HLA-DMB
		UBE1L		SNTB2
		SLFN5		C14ORF65
		HDX		RALA
		CD38		CCDC68
		ZNF313		IL32
		FAM46A		CRISPLD1
		PGAP1		TIFA
		TMEM62		STXBP1
		BRIP1		CPM
		KCNE4		SCN9A
		ZFYVE26		ICAM1
		STARD4		EDNRA
		TLR2		FAM20A
		FYB		DOC2B
		NT5E		GRAMD3
		SYNPO2		UBD
		CX3CL1
		MOV10
		OGFR
		KCTD14
		BLZF1
		GALM
		NUPR1
		ANKFY1
		PLSCR4
		PI4K2B
		LOC338809
		SOCS1
